# Supplementary material for: A Combination of Transcriptome and Enzyme Activity Analysis Unveils Key Genes and Patterns of Corncob Lignocellulose Degradation by Auricularia heimuer under Cultivation Conditions
Source: J Fungi (Basel). 2024 Aug 3;10(8):545. doi: 10.3390/jof10080545 (PMC11355066; doi:10.3390/jof10080545)
Supplement: Supplementary file 1 [file jof-10-00545-s001.zip › Supplementary Tables.XLSX]

## Sheet: Table S1
Table S1. Primers and sequence for RT-qPCR
Gene ID	Primer sequence（5’-3’）	PCR product（bp）
APRTase	CGCTCGCAGGGTCTCAAGAATG	159
	GCCGTGGAAGTTCGTCAAGCA
g6197	GCTCATCAACGGGCAGTC	139
	GGACCAGGGCGTAAGAAAC
g7425	ACGCTCGGCTCAAAGTGG	184
	GCAGGTATCCTCCCGTGTAG
g7015	GAAAGGTGACTGGCCTCTGA	150
	CAAGCAAGGCACGAACCA
g12487	CCCTCGGCTGCTATTTCGC	128
	TCGGCATCGTCGGTCTGTT
g1072	ACAGGTCGTTCTCATTCGC	170
	CATCCGTCACTTCTGGCTTA
g410	CTGCCCATACTGCCCACCT	154
	TTCTCGCCCAATGCCTCC
g6910	ATGGCTCGACCTTGTCTGTG	173
	TTTGCCCTCCTGGCTGTT

## Sheet: Table S2
Table S2. Sequencing results of transcriptome
Sample	Raw reads	Clean reads	Error rate(%)	Q30	GC content(%)	Total map
JST1_1	48016562	46772594	0.03	93.97	61.9	0.8419
JST1_2	47029448	45887892	0.03	93.87	62.09	0.8363
JST1_3	46693520	45684836	0.03	93.81	62.08	0.845
JSTck_1	51917626	50353734	0.03	93.7	61.9	0.8504
JSTck_2	43522466	42331822	0.03	94.02	62.19	0.8454
JSTck_3	46278280	45056066	0.03	94.07	62.03	0.8456
YJ1_1	49418098	47980236	0.03	93.74	62.05	0.8412
YJ1_2	48522108	47290890	0.03	93.84	62	0.8363
YJ1_3	48574650	47253400	0.03	93.72	62.1	0.8377
YJck_1	48258016	47013586	0.03	93.79	62.37	0.8421
YJck_2	46448098	45217670	0.03	94.05	62.02	0.8369
YJck_3	46192866	44959100	0.03	93.73	62.06	0.837
ZST1_1	49272360	48269934	0.03	93.54	62.07	0.8458
ZST1_2	48193986	46939238	0.03	93.87	61.78	0.8458
ZST1_3	58207360	56896172	0.03	93.59	61.85	0.8445
ZSTck_1	50367006	49035750	0.03	93.91	61.72	0.8347
ZSTck_2	56960624	55480142	0.03	93.77	61.8	0.8492
ZSTck_3	47112302	46036880	0.03	93.79	61.98	0.8466

## Sheet: Table S3
Table S3. Abbreviations of enzymes and biochemical terms
Enzymes and biochemical terms	Abbreviations
auxiliary activity	AA
aryl-alcohol oxidase	AAO
α-L-arabinofuronosidases	ABF
α-galactosidase	AGL
α-glucuronidase	AGU
amylo-α-1,6-glucosidase	AMY
alcohol oxidase	AOX
acetyl xylan esterase	AXE
β-glucosidase	BGL
carbohydrate-active enzymes database	CAZy
cellobiohydrolase	CBH
carbohydrate binding modules	CBM
cellobiose dehydrogenase;	CDH
carbohydrate esterase	CE
control group	CK
corn stalk liquid medium	CSL
copper radical oxidase	CRO
differentially expressed gene	DEG
Enzyme Commission	EC
endo-β-1,4-glucanase	EGL
feruloyl esterase	FAE
glycoside hydrolase	GH
galactose oxidase	GAOX
glyoxal oxidase	GLOX
oxidoreductase glucose-methanol-choline oxidoreductase	GMC
Gene Ontology	GO
glucose oxidase	GOX
glycosyl transferase	GT
Kyoto Encyclopedia of Genes and Genomes	KEGG
laccase	LACC
lignin-degrading auxiliary enzyme	LDA
lignin peroxidase	LiP
lignin oxidase	LO
lytic polysaccharide monooxygenase	LPMO
manganese peroxidase	MnP
Potato Dextrose Agar	PDA
polysaccharide lyase	PL
peroxidase	POD
pyranose oxidase	PYO
RNA sequencing	RNA-Seq
Quantitative Real-time RT-PCR	RT-qPCR
versatile peroxidase	VP
endo-β-1,4-xylanase	XYN
β-xylosidase	XYL

## Sheet: Table S4
Table S4. Log2 (T1/CK) of DEGs encoding CAZymes related to the degradation of lignocellulose
Gene ID	CAZy family	Function annotation	Log2 Ratio (T1/CK)	Growth stage
g9204	GH5	EGL	-3.41	mycelial stage
g10166	GH7	EGL	-2.82	mycelial stage
g6265	GH6	CBH	-5.28	mycelial stage
g564	GH6	CBH	-4.79	mycelial stage
g10290	AA9	LPMO	-6.07	mycelial stage
g2855	AA9	LPMO	-3.97	mycelial stage
g2857	AA9	LPMO	-4.82	mycelial stage
g7717	AA9	LPMO	-2.09	mycelial stage
g12385	AA9	LPMO	-5.22	mycelial stage
g3295	AA9	LPMO	-4.86	mycelial stage
g11918	GH1	BGL	-2.07	mycelial stage
g11016	GH3	BGL	-1.86	mycelial stage
g6414	GH3	BGL	-1.15	mycelial stage
g7098	GH3	BGL	-2.96	mycelial stage
g19	GH11	XYN	-5.64	mycelial stage
g6952	GH51	ABF	1.7	mycelial stage
g6868	GH51	ABF	-2.1	mycelial stage
g1086	GH62	ABF	-2.36	mycelial stage
g6465	CE1	AXE	-4.39	mycelial stage
g9386	CE16	AXE	-3.36	mycelial stage
g2170	AA1	LACC	-2.1	mycelial stage
g6647	AA1	LACC	-1.5	mycelial stage
g8349	AA1	LACC	2.32	mycelial stage
g7656	AA1	LACC	-2.82	mycelial stage
g5303	AA2	MnP	3.48	mycelial stage
g8920	AA2	MnP	-1.85	mycelial stage
g12487	AA3_4	PYO	5.37	mycelial stage
g9621	AA3_3	AOX	-2.16	mycelial stage
g2976	AA5_1	GLOX	1.13	mycelial stage
g4342	AA5_1	GLOX	-1.22	mycelial stage
g9825	GH13	Amylo-alpha-1,6-glucosidase	1.76	mycelial stage
g5775	GH5	EGL	1.19	primordial stage
g2857	AA9	LPMO	3.72	primordial stage
g3018	AA9	LPMO	1.62	primordial stage
g12385	AA9	LPMO	-1.97	primordial stage
g11016	GH3	BGL	1.25	primordial stage
g6868	GH51	ABF	-1.4	primordial stage
g10290	AA9	LPMO	2.15	fruiting stage
g2857	AA9	LPMO	1.44	fruiting stage
g12385	AA9	LPMO	1.98	fruiting stage
g2977	AA9	LPMO	-1.27	fruiting stage
g7656	AA1	LACC	1.95	fruiting stage
g12487	AA3_4	PYO	-1.93	fruiting stage
g8953	AA3_3	AOX	1.93	fruiting stage
g2976	AA5_1	GLOX	-2.28	fruiting stage
g4342	AA5_1	GLOX	-1.22	fruiting stage
g11660	GH13	α-Amylase	-2.47	fruiting stage

## Sheet: Table S5
Table S5. DEGs related to lignin degradation between different developmental stages under corncob cultivation
Gene ID	Log2FoldChange	E.C No.	CAZymes families	Gene name	Comparison stage	Substrate
g3355	2.74655	1.11.1.16	AA2	VP	ZST1vsJST1	lignin
g6853	2.06655	1.11.1.16	AA2	VP	ZST1vsJST1	lignin
g11697	2.00187	1.2.3.15	AA5_1	GLOX	ZST1vsJST1	lignin
g3346	1.19022	1.11.1.13	AA2	MnP	ZST1vsJST1	lignin
g1198	-1.71024	1.2.3.15	AA5_1	GLOX	ZST1vsJST1	lignin
g1755	-1.87088	1.2.3.15	AA5_1	GLOX	ZST1vsJST1	lignin
g8349	-2.03034	1.10.3.2	AA1	LACC	ZST1vsJST1	lignin
g4342	-2.2166	1.2.3.15	AA5_1	GLOX	ZST1vsJST1	lignin
g2021	-2.75732	1.11.1.16	AA2	VP	ZST1vsJST1	lignin
g12487	-2.7907	1.1.3.10	AA3_4	PYO	ZST1vsJST1	lignin
g6647	-3.01972	1.10.3.2	AA1	LACC	ZST1vsJST1	lignin
g2976	-3.54478	1.2.3.15	AA5_1	GLOX	ZST1vsJST1	lignin
g7656	-4.27602	1.10.3.2	AA1	LACC	ZST1vsJST1	lignin
g8953	3.13322	1.1.3.13	AA3_3	AOX	ZST1vsYJ1	lignin
g2803	1.35294	1.11.1.16	AA2	VP	ZST1vsYJ1	lignin
g1755	1.3501	1.2.3.15	AA5_1	GLOX	ZST1vsYJ1	lignin
g4342	-1.34012	1.2.3.15	AA5_1	GLOX	ZST1vsYJ1	lignin
g2976	-1.51582	1.2.3.15	AA5_1	GLOX	ZST1vsYJ1	lignin
g12487	-2.40422	1.1.3.10	AA3_4	PYO	ZST1vsYJ1	lignin
g7880	-2.63576	1.11.1.16	AA2	VP	ZST1vsYJ1	lignin
g8953	4.23801	1.1.3.13	AA3_3	AOX	YJ1vsJST1	lignin
g11697	1.73111	1.2.3.15	AA5_1	GLOX	YJ1vsJST1	lignin
g3355	1.61863	1.11.1.16	AA2	VP	YJ1vsJST1	lignin
g2803	-1.33366	1.11.1.16	AA2	VP	YJ1vsJST1	lignin
g9611	-1.37038	1.1.3.13	AA3_3	AOX	YJ1vsJST1	lignin
g1198	-1.9987	1.2.3.15	AA5_1	GLOX	YJ1vsJST1	lignin
g2976	-2.04868	1.2.3.15	AA5_1	GLOX	YJ1vsJST1	lignin
g8349	-2.18178	1.10.3.2	AA1	LACC	YJ1vsJST1	lignin
g2021	-2.34725	1.11.1.16	AA2	VP	YJ1vsJST1	lignin
g6647	-2.92582	1.10.3.2	AA1	LACC	YJ1vsJST1	lignin
g956	-2.93055	1.1.3.13	AA3_3	AOX	YJ1vsJST1	lignin
g1755	-3.24212	1.2.3.15	AA5_1	GLOX	YJ1vsJST1	lignin
g7656	-5.76467	1.10.3.2	AA1	LACC	YJ1vsJST1	lignin

## Sheet: Table S6
Table S6. DEGs related to cellulose and hemicellulose degradation between different developmental stages under corncob cultivation
Gene ID	Log2FoldChange	E.C No.	CAZymes families	Gene name	Comparison stage	Substrate
g17	2.84574	3.2.1.21	GH3	BGL	YJ1vsJST1	cellulose
g2920	2.74207	1.14.99.54	AA9	LPMO	YJ1vsJST1	cellulose
g12047	1.40822	3.2.1.21	GH3	BGL	YJ1vsJST1	cellulose
g10234	1.29195	3.2.1.21	GH3	BGL	YJ1vsJST1	cellulose
g7989	1.27059	3.2.1.21	GH3	BGL	YJ1vsJST1	cellulose
g3295	-1.33412	1.14.99.54	AA9	LPMO	YJ1vsJST1	cellulose
g9204	-1.7518	3.2.1.4	GH5	EGL	YJ1vsJST1	cellulose
g5355	-2.31087	3.2.1.176	GH7	CBH	YJ1vsJST1	cellulose
g2810	-2.87871	3.2.1.21	GH3	BGL	YJ1vsJST1	cellulose
g6265	-3.13279	3.2.1.91	GH6	CBH	YJ1vsJST1	cellulose
g5775	-3.20302	3.2.1.4	GH5	EGL	YJ1vsJST1	cellulose
g2926	-3.2059	1.14.99.54	AA9	LPMO	YJ1vsJST1	cellulose
g3221	-3.69424	3.2.1.4	GH5	EGL	YJ1vsJST1	cellulose
g6286	-3.79577	3.2.1.6	GH16	EGL	YJ1vsJST1	cellulose
g486	-3.89649	3.2.1.6	GH16	EGL	YJ1vsJST1	cellulose
g7098	-3.93615	3.2.1.21	GH3	BGL	YJ1vsJST1	cellulose
g3018	-4.61824	1.14.99.54	AA9	LPMO	YJ1vsJST1	cellulose
g3006	-4.72428	1.14.99.54	AA9	LPMO	YJ1vsJST1	cellulose
g11016	-5.28735	3.2.1.21	GH3	BGL	YJ1vsJST1	cellulose
g17	3.99602	3.2.1.21	GH3	BGL	ZST1vsJST1	cellulose
g7989	2.78835	3.2.1.21	GH3	BGL	ZST1vsJST1	cellulose
g2920	2.25715	1.14.99.54	AA9	LPMO	ZST1vsJST1	cellulose
g12047	1.57089	3.2.1.21	GH3	BGL	ZST1vsJST1	cellulose
g6414	1.49184	3.2.1.21	GH3	BGL	ZST1vsJST1	cellulose
g11918	-1.21343	3.2.1.21	GH1	BGL	ZST1vsJST1	cellulose
g5355	-1.39359	3.2.1.176	GH7	CBH	ZST1vsJST1	cellulose
g7098	-1.58919	3.2.1.21	GH3	BGL	ZST1vsJST1	cellulose
g564	-1.64437	3.2.1.91	GH6	CBH	ZST1vsJST1	cellulose
g9204	-1.80673	3.2.1.4	GH5	EGL	ZST1vsJST1	cellulose
g6265	-1.98799	3.2.1.91	GH6	CBH	ZST1vsJST1	cellulose
g2810	-2.5262	3.2.1.21	GH3	BGL	ZST1vsJST1	cellulose
g3295	-2.63336	1.14.99.54	AA9	LPMO	ZST1vsJST1	cellulose
g486	-2.7248	3.2.1.6	GH16	EGL	ZST1vsJST1	cellulose
g2926	-2.73137	1.14.99.54	AA9	LPMO	ZST1vsJST1	cellulose
g5775	-3.08454	3.2.1.4	GH5	EGL	ZST1vsJST1	cellulose
g2857	-3.39697	1.14.99.54	AA9	LPMO	ZST1vsJST1	cellulose
g3221	-4.3906	3.2.1.4	GH5	EGL	ZST1vsJST1	cellulose
g3006	-4.64121	1.14.99.54	AA9	LPMO	ZST1vsJST1	cellulose
g3018	-5.25139	1.14.99.54	AA9	LPMO	ZST1vsJST1	cellulose
g11016	4.53787	3.2.1.21	GH3	BGL	ZST1vsYJ1	cellulose
g7098	2.32734	3.2.1.21	GH3	BGL	ZST1vsYJ1	cellulose
g7989	1.49724	3.2.1.21	GH3	BGL	ZST1vsYJ1	cellulose
g6414	1.1816	3.2.1.21	GH3	BGL	ZST1vsYJ1	cellulose
g486	1.15103	3.2.1.6	GH16	EGL	ZST1vsYJ1	cellulose
g17	1.12644	3.2.1.21	GH3	BGL	ZST1vsYJ1	cellulose
g564	-1.17539	3.2.1.91	GH6	CBH	ZST1vsYJ1	cellulose
